# Supplementary material for: Decreased Respiratory-Related Absenteeism among Preschool Students after Installation of Upper Room Germicidal Ultraviolet Light: Analysis of Newly Discovered Historical Data
Source: Int J Environ Res Public Health. 2023 Jan 31;20(3):2536. doi: 10.3390/ijerph20032536 (PMC9915224; doi:10.3390/ijerph20032536)
Supplement: Supplementary file 1 [file ijerph-20-02536-s001.zip]

Archive with 1 entries (1 files):
- ijerph-2080359-supplementary.pdf
